# Supplementary material for: Preparation and Characterization of High-Density Polyethylene with Alternating Lamellar Stems Using Molecular Dynamics Simulations
Source: Polymers (Basel). 2024 Jan 22;16(2):304. doi: 10.3390/polym16020304 (PMC10819154; doi:10.3390/polym16020304)
Supplement: Supplementary file 1 [file polymers-16-00304-s001.zip]

Archive with 1 entries (1 files):
- polymers-2829529-supplementary.pdf
